# Supplementary material for: The AdcACB/AdcAII system is essential for zinc homeostasis and an important contributor of Enterococcus faecalis virulence
Source: Virulence. 2022 Mar 28;13(1):592–608. doi: 10.1080/21505594.2022.2056965 (PMC8966984; doi:10.1080/21505594.2022.2056965)
Supplement: Supplemental Material [file KVIR_A_2056965_SM5462.zip]

Archive with 5 entries (4 files):
- supplementary/
- supplementary/Fig S1.jpg
- supplementary/Fig S2.jpg
- supplementary/Fig S3.jpg
- supplementary/Fig S4.jpg
